# Supplementary material for: Estimation of genetic diversity in Gute sheep: pedigree and microsatellite analyses of an ancient Swedish breed
Source: Hereditas. 2017 Jan 30;154:4. doi: 10.1186/s41065-017-0026-4 (PMC5282709; doi:10.1186/s41065-017-0026-4)
Supplement: Additional file 2: — Contains the microsatellite genotypes for the 94 gute sheep. (TXT 22 kb) [file 41065_2017_26_MOESM2_ESM.txt]

Sample number	Marker	Allele 1	Allele 2	Marker	Allele 1	Allele 2	Marker	Allele 1	Allele 2	Marker	Allele 1	Allele 2	Marker	Allele 1	Allele 2	Marker	Allele 1	Allele 2	Marker	Allele 1	Allele 2	Marker	Allele 1	Allele 2
OAR320	AME	X		INRA005	143		INRA023	194	218	INRA063	175		INRA172	160	168	MAF214	224		MAF65	127		McM527	170	
OAR321	AME	X		INRA005	125	135	INRA023	200	218	INRA063	169		INRA172	160	168	MAF214	189	191	MAF65	127	135	McM527	166	176
OAR323	AME	X		INRA005	143		INRA023	198	218	INRA063	173	175	INRA172	160		MAF214	189	191	MAF65	127	135	McM527	166	176
OAR324	AME	X		INRA005	143	145	INRA023	198	218	INRA063	173	189	INRA172	126	160	MAF214	189		MAF65	135		McM527	170	176
OAR326	AME	X		INRA005	135	145	INRA023	218		INRA063	169	175	INRA172	126	168	MAF214	189	191	MAF65	135		McM527	166	170
OAR327	AME	X		INRA005	125	145	INRA023	194	218	INRA063	169	189	INRA172	160	168	MAF214	189	191	MAF65	127	135	McM527	164	176
OAR328	AME	X		INRA005	125		INRA023	198	218	INRA063	173	175	INRA172	160	168	MAF214	191	224	MAF65	127	135	McM527	166	176
OAR329	AME	X		INRA005	125	145	INRA023	198	218	INRA063	177	189	INRA172	126	160	MAF214	189	191	MAF65	127	135	McM527	166	
OAR330	AME	X		INRA005	125	145	INRA023	218		INRA063	173	175	INRA172	126	168	MAF214	224		MAF65			McM527	166	176
OAR331	AME	X		INRA005	125	143	INRA023	198	218	INRA063	173	189	INRA172	126	160	MAF214	191	224	MAF65	127	135	McM527	166	176
OAR332	AME	X		INRA005	125	143	INRA023	194	218	INRA063	175	189	INRA172	126	160	MAF214	224		MAF65			McM527	166	176
OAR333	AME	X		INRA005	143		INRA023	198	218	INRA063	169	189	INRA172	160	168	MAF214	191	224	MAF65	127	135	McM527	164	176
OAR334	AME	X		INRA005	143		INRA023	198	218	INRA063	175		INRA172	160	168	MAF214	189	224	MAF65	127	135	McM527	166	176
OAR335	AME	X		INRA005	125	143	INRA023	198		INRA063	175	189	INRA172	126	168	MAF214	189	191	MAF65	127	135	McM527	166	
OAR336	AME	Y	X	INRA005	125	143	INRA023	198		INRA063	173	189	INRA172	160	168	MAF214	191	224	MAF65	127	135	McM527	166	176
OAR362	AME	X		INRA005	143		INRA023	198	218	INRA063	169	173	INRA172	160		MAF214	191	224	MAF65	127	135	McM527	166	170
OAR363	AME	X		INRA005	143	145	INRA023	194		INRA063	169	189	INRA172	126	168	MAF214	189		MAF65	125	127	McM527	166	176
OAR364	AME	X		INRA005	143	145	INRA023	194	198	INRA063	169		INRA172	126	160	MAF214	189		MAF65	127	135	McM527	164	166
OAR365	AME	X		INRA005	145		INRA023	218		INRA063	169	175	INRA172	160	168	MAF214	191	224	MAF65	127	135	McM527	166	176
OAR366	AME	X		INRA005	135	143	INRA023	194	198	INRA063	169	173	INRA172	126	160	MAF214	189		MAF65			McM527	166	176
OAR367	AME	X		INRA005	145		INRA023	218		INRA063	169	189	INRA172	160	168	MAF214	189		MAF65	127	135	McM527	166	176
OAR368	AME	X		INRA005	143	145	INRA023	194	198	INRA063	169	189	INRA172	126	168	MAF214	189		MAF65	127	135	McM527	166	176
OAR369	AME	X		INRA005	135	145	INRA023	194	198	INRA063	169	175	INRA172	160	168	MAF214	189	191	MAF65	127		McM527	166	176
OAR385	AME	X		INRA005	135	143	INRA023	218		INRA063	173	175	INRA172	126	154	MAF214	191	224	MAF65	125	127	McM527	164	176
OAR386	AME	X		INRA005	143		INRA023	218		INRA063	175	189	INRA172	160	168	MAF214	191	224	MAF65	127		McM527	164	176
OAR387	AME	X		INRA005	135		INRA023	194	218	INRA063	173		INRA172	154	160	MAF214	189	191	MAF65	127		McM527	176	
OAR388	AME	X		INRA005	143		INRA023	218		INRA063	173	175	INRA172	126	160	MAF214	224		MAF65	127		McM527	164	176
OAR398	AME	X		INRA005	143		INRA023	194		INRA063	173		INRA172	160	168	MAF214	189		MAF65	127	129	McM527	166	176
OAR399	AME	X		INRA005	135	143	INRA023	198	218	INRA063	175		INRA172	126	160	MAF214	191		MAF65	127	129	McM527	164	166
OAR400	AME	X		INRA005	135	145	INRA023	198	200	INRA063	173		INRA172	126	160	MAF214	189	224	MAF65			McM527	166	176
OAR401	AME	Y	X	INRA005	135	143	INRA023	194	218	INRA063	173	189	INRA172	160		MAF214	191		MAF65	127		McM527	166	170
OAR402	AME	Y	X	INRA005	143		INRA023	194		INRA063	173	189	INRA172	160		MAF214	189	191	MAF65	127		McM527	170	176
OAR403	AME	Y	X	INRA005	135	143	INRA023	218		INRA063	173	189	INRA172	160		MAF214	191		MAF65	127		McM527	166	176
OAR404	AME	Y	X	INRA005	135	143	INRA023	218		INRA063	175	181	INRA172	126	160	MAF214	191	224	MAF65			McM527	166	176
OAR405	AME	Y	X	INRA005	143		INRA023	194	218	INRA063	189		INRA172	160		MAF214	191		MAF65	135		McM527	166	170
OAR406	AME	Y	X	INRA005	135	145	INRA023	218		INRA063	173	181	INRA172	126	160	MAF214	191	224	MAF65			McM527	166	
OAR407	AME	Y	X	INRA005	143		INRA023	194	218	INRA063	173	189	INRA172	160		MAF214	189	191	MAF65	127	135	McM527	166	
OAR408	AME	Y	X	INRA005	135	145	INRA023	218		INRA063	175	189	INRA172	126	160	MAF214	191		MAF65	127	135	McM527	170	176
OAR409	AME	Y	X	INRA005	125	143	INRA023	218		INRA063	189		INRA172	160		MAF214	189		MAF65	127		McM527	166	176
OAR410	AME	X		INRA005	135	143	INRA023	198	218	INRA063	173	175	INRA172	126	168	MAF214	191	224	MAF65			McM527	166	176
OAR411	AME	X		INRA005	135	145	INRA023	194	218	INRA063	189		INRA172	160		MAF214	189	191	MAF65	127	135	McM527	170	176
OAR416	AME	Y	X	INRA005	125	141	INRA023	194	198	INRA063	173		INRA172	126	160	MAF214	189	191	MAF65			McM527	170	
OAR417	AME	X		INRA005	143		INRA023	218		INRA063	173	189	INRA172	160	168	MAF214	191	224	MAF65	127	135	McM527	170	176
OAR418	AME	X		INRA005	143	145	INRA023	218		INRA063	169		INRA172	160		MAF214	191	224	MAF65	127		McM527	164	166
OAR419	AME	X		INRA005	143	145	INRA023	218		INRA063	173	189	INRA172	126		MAF214	189	224	MAF65	127	135	McM527	164	166
OAR420	AME	X		INRA005	143	145	INRA023	218		INRA063	169	189	INRA172	160	168	MAF214	189	224	MAF65	127	135	McM527	166	170
OAR421	AME	X		INRA005	145		INRA023	198	218	INRA063	173	189	INRA172	126	160	MAF214	189	224	MAF65			McM527	164	166
OAR422	AME	X		INRA005	135	145	INRA023	194	218	INRA063	175	189	INRA172	126	160	MAF214	189		MAF65			McM527	166	170
OAR423	AME	X		INRA005	145		INRA023	198	218	INRA063	173	189	INRA172	160		MAF214	189		MAF65	127	135	McM527	164	166
OAR424	AME	X		INRA005	125	143	INRA023	218		INRA063	173	175	INRA172	126		MAF214	189	224	MAF65	127	135	McM527	164	170
OAR425	AME	X		INRA005	125	145	INRA023	198		INRA063	175	189	INRA172	160	168	MAF214	189	224	MAF65	127	135	McM527	164	170
OAR426	AME	X		INRA005	143		INRA023	194	218	INRA063	177	189	INRA172	162	168	MAF214	191	224	MAF65	127		McM527	164	
OAR427	AME	X		INRA005	127	145	INRA023	198	218	INRA063	173	189	INRA172	126	168	MAF214	224		MAF65	127	135	McM527	166	170
OAR428	AME	X		INRA005	143	145	INRA023	194	218	INRA063	169	173	INRA172	126	160	MAF214	189	191	MAF65			McM527	164	166
OAR429	AME	X		INRA005	135	145	INRA023	194	218	INRA063			INRA172			MAF214	189	191	MAF65			McM527		
OAR430	AME	X		INRA005	125	143	INRA023	194	218	INRA063	173		INRA172	160	168	MAF214	191		MAF65	127	129	McM527	166	176
OAR431	AME	X		INRA005	143	145	INRA023	194	218	INRA063	173		INRA172	160	168	MAF214	191	224	MAF65	127	129	McM527	170	176
OAR432	AME	X		INRA005	143	145	INRA023	194	218	INRA063	169	173	INRA172	126	160	MAF214	189	224	MAF65	127	135	McM527	176	
OAR433	AME	X		INRA005	135	143	INRA023	194	218	INRA063	169	175	INRA172	126	168	MAF214	189	224	MAF65	127	135	McM527	166	176
OAR434	AME	X		INRA005	125	143	INRA023	218		INRA063	173	189	INRA172	126	168	MAF214	191	224	MAF65	127	135	McM527	166	176
OAR435	AME	X		INRA005	143		INRA023	194	198	INRA063	173	189	INRA172	126		MAF214	189	224	MAF65	127	135	McM527	166	170
OAR436	AME	X		INRA005	143		INRA023	194	198	INRA063	173	189	INRA172	160		MAF214	189	224	MAF65	129	135	McM527	166	176
OAR437	AME	X		INRA005	125	143	INRA023	198	218	INRA063	173	189	INRA172	160	168	MAF214	191	224	MAF65	127	135	McM527	166	170
OAR438	AME	X		INRA005	125	143	INRA023	194	198	INRA063	173	189	INRA172	160	168	MAF214	189		MAF65	127		McM527	166	
OAR439	AME	X		INRA005	133	145	INRA023	194	218	INRA063	175	189	INRA172	126	160	MAF214	191	224	MAF65	127	135	McM527	176	
OAR441	AME	X		INRA005	143		INRA023	194	198	INRA063	173	189	INRA172	126	160	MAF214	189	224	MAF65	127	135	McM527	170	176
OAR442	AME	X		INRA005	143	145	INRA023	194	198	INRA063	173		INRA172	160		MAF214	189	224	MAF65	127	129	McM527	166	176
OAR443	AME	X		INRA005	125	145	INRA023	194	218	INRA063	173	189	INRA172	160	168	MAF214	189	191	MAF65	127		McM527	166	
OAR450	AME	X		INRA005	143	145	INRA023	218		INRA063	169	173	INRA172	126	168	MAF214	191		MAF65			McM527	176	
OAR451	AME	X		INRA005	125	145	INRA023	198	218	INRA063	173		INRA172	160		MAF214	191		MAF65	127	135	McM527	170	
OAR452	AME	X		INRA005	143		INRA023	200	218	INRA063	173		INRA172	154	168	MAF214	224		MAF65	127	135	McM527	170	176
OAR453	AME	X		INRA005	125	143	INRA023	200	218	INRA063	173	189	INRA172	160		MAF214	189	224	MAF65	127	135	McM527	170	
OAR454	AME	X		INRA005	145		INRA023	194	200	INRA063	173		INRA172	154	160	MAF214	189	224	MAF65	135		McM527	164	176
OAR455	AME	X		INRA005	143	145	INRA023	200	218	INRA063	173		INRA172	154	160	MAF214	189	224	MAF65	129	135	McM527	170	176
OAR456	AME	X		INRA005	125		INRA023	194	200	INRA063	189		INRA172	160	168	MAF214	189	224	MAF65	127		McM527	170	
OAR457	AME	X		INRA005	135	143	INRA023	194	198	INRA063	169	173	INRA172	160	168	MAF214	191		MAF65	127	129	McM527	164	176
OAR458	AME	X		INRA005	135	145	INRA023	198	218	INRA063	169	173	INRA172	126	168	MAF214	191		MAF65	129	135	McM527	170	176
OAR459	AME	X		INRA005	135	145	INRA023	194	198	INRA063	169	173	INRA172	168		MAF214	191	224	MAF65	127	129	McM527	164	176
OAR460	AME	X		INRA005	143	145	INRA023	198		INRA063	173		INRA172	160		MAF214	191	224	MAF65	127	129	McM527	164	170
OAR461	AME	X		INRA005	125	145	INRA023	198		INRA063	169	189	INRA172	126	160	MAF214	224		MAF65			McM527	164	170
OAR462	AME	Y	X	INRA005	125	143	INRA023	194	198	INRA063	173		INRA172	126	160	MAF214	189	191	MAF65			McM527	164	170
OAR463	AME	X		INRA005	145		INRA023	198		INRA063	173		INRA172	160	168	MAF214	191	224	MAF65	129	135	McM527	166	176
OAR464	AME	Y	X	INRA005	125	145	INRA023	194	218	INRA063	173		INRA172	126	160	MAF214	191	224	MAF65	127	129	McM527	164	
OAR465	AME	Y	X	INRA005	143	145	INRA023	198		INRA063	173		INRA172	160	168	MAF214	189	191	MAF65	127		McM527	164	
OAR466	AME	X		INRA005	143	145	INRA023	194	198	INRA063	169	173	INRA172	126	168	MAF214	189	191	MAF65			McM527	164	176
OAR467	AME	X		INRA005	145		INRA023	194	198	INRA063	173	189	INRA172	126	168	MAF214	191	224	MAF65			McM527	170	176
OAR468	AME	X		INRA005	145		INRA023	194	198	INRA063	173	189	INRA172	126	160	MAF214	189		MAF65	135		McM527	170	176
OAR469	AME	X		INRA005	125	135	INRA023	198	218	INRA063	173	189	INRA172	126	160	MAF214	191	224	MAF65	129	135	McM527	164	170
OAR470	AME	X		INRA005	135	145	INRA023	194	206	INRA063	173	189	INRA172	160		MAF214	191		MAF65	127		McM527	164	176
OAR471	AME	X		INRA005	143		INRA023	198	206	INRA063	189		INRA172	126	160	MAF214	189	191	MAF65	127	135	McM527	170	176
OAR472	AME	X		INRA005	135	145	INRA023	194	218	INRA063			INRA172			MAF214	224		MAF65			McM527		
OAR473	AME	X		INRA005	135	145	INRA023	194	218	INRA063	173	189	INRA172	160	168	MAF214	224		MAF65	135		McM527	176	
OAR474	AME	X		INRA005	143		INRA023	194	198	INRA063	173	189	INRA172	160	168	MAF214	189	191	MAF65	127	135	McM527	166	170
OAR475	AME	X		INRA005	135	145	INRA023	194	218	INRA063			INRA172			MAF214	191	224	MAF65			McM527		
																								
																								
																								
																								
																								
																								
																								
																								
																								
																								
																								
																								
																								
																								
																								
																								
																								
																								
																								
																								
																								
																								
																								
																								
																								
																								
																								
																								
																								
																								
																								
																								
																								
																								
																								
																								
																								
																								
																								
																								
																								
																								
																								
																								
																								
																								
																								
																								
																								
																								
																								
																								
																								
																								
																								
																								
																								
																								
																								
																								
																								
																								
																								
																								
																								
																								
																								
																								
																								
																								
																								
																								
																								
																								
																								
																								
																								
																								
																								
																								
																								
																								
																								
																								
																								
																								
																								
																								
																								
																								
																								
																								
																								
																								
																								
																								
																								
																								
																								
																								
																								
																								
																								
																								
																								
																								
																								
																								
																								
																								
																								
																								
																								
																								
																								
																								
																								
																								
																								
																								
																								
																								
																								
																								
																								
																								
																								
																								
																								
																								
																								
																								
																								
																								
																								
																								
																								
																								
																								
																								
																								
																								
																								
																								
																								
																								
																								
																								
																								
																								
																								
																								
																								
																								
																								
																								
																								
																								
																								
																								
																								
																								
																								
																								
																								
																								
																								
																								
																								
																								
																								
																								
																								
																								
																								
																								
																								
																								
																								
																								
																								
																								
																								
																								
																								
																								
																								
																								
																								
																								
																								
																								
																								
																								
																								
																								
																								
																								
																								
																								
																								
																								
																								
																								
																								
																								
																								
																								
																								
																								
																								
																								
																								
																								
																								
																								
																								
																								
																								
																								
																								
																								
																								
																								
																								
																								
																								
																								
																								
																								
																								
																								
																								
																								
																								
																								
																								
																								
																								
																								
																								
																								
																								
																								
																								
																								
																								
																								
																								
																								
																								
																								
																								
																								
																								
																								
																								
																								
																								
																								
																								
																								
																								
																								
																								
																								
																								
																								
																								
																								
																								
																								
																								
																								
																								
																								
																								
																								
																								
																								
																								
																								
																								
																								
																								
																								
																								
																								
																								
																								
																								
																								
																								
																								
																								
																								
																								
																								
																								
																								
																								
																								
																								
																								
																								
																								
																								
																								
																								
																								
																								
																								
																								
																								
																								
																								
																								
																								
																								
																								
																								
																								
																								
																								
																								
																								
																								
																								
																								
																								
																								
																								
																								
																								
																								
																								
																								
																								
																								
																								
																								
																								
																								
																								
																								
																								
																								
																								
																								
																								
																								
																								
																								
																								
																								
																								
																								
																								
																								
																								
																								
																								
																								
																								
																								
																								
																								
																								
																								
																								
																								
																								
																								
																								
																								
																								
																								
																								
																								
																								
																								
																								
																								
																								
																								
																								
																								
																								
																								
																								
																								
																								
																								
																								
																								
																								
																								
																								
																								
																								
																								
																								
																								
																								
																								
																								
																								
																								
																								
																								
																								
																								
																								
																								
																								
																								
																								
																								
																								
																								
																								
																								
																								
																								
																								
																								
																								
																								
																								
																								
																								
																								
																								
																								
																								
																								
																								
																								
																								
																								
																								
																								
																								
																								
																								
																								
																								
																								
																								
																								
																								
																								
																								
																								
																								
																								
																								
																								
																								
																								
																								
																								
																								
																								
																								
																								
																								
																								
																								
																								
																								
																								
																								
																								
																								
																								
