# Supplementary material for: Estimation of genetic diversity in Gute sheep: pedigree and microsatellite analyses of an ancient Swedish breed
Source: Hereditas. 2017 Jan 30;154:4. doi: 10.1186/s41065-017-0026-4 (PMC5282709; doi:10.1186/s41065-017-0026-4)
Supplement: Additional file 3: — Contains the year of birth and horn and tail phenotypes for the 94 gute sheep with microsatellite genotypes. (TXT 2 kb) [file 41065_2017_26_MOESM3_ESM.txt]

94 Gute sheep 				
Sample	Breed	birth year	Horn	Tail (cm)
OAR320	Gute sheep	2008	ja	14
OAR321	Gute sheep	2008	ja	14
OAR323	Gute sheep	2008	ja	12
OAR324	Gute sheep	2008	ja	14
OAR326	Gute sheep	2012	ja	12
OAR327	Gute sheep	2006	ja	12
OAR328	Gute sheep	2006	ja	13
OAR329	Gute sheep	2004	ja	14
OAR330	Gute sheep	2007	ja	11
OAR331	Gute sheep	2007	ja	12
OAR332	Gute sheep	2008	ja	13
OAR333	Gute sheep	2002	ja	13
OAR334	Gute sheep	2008	ja	13
OAR335	Gute sheep	2004	ja	13
OAR336	Gute sheep	2008	ja	14
OAR362	Gute sheep	2004	ja	13
OAR363	Gute sheep	2008	ja	15
OAR364	Gute sheep	2002	ja	14
OAR365	Gute sheep	2009	ja	16
OAR366	Gute sheep	2005	ja	15
OAR367	Gute sheep	2008	ja	15
OAR368	Gute sheep	2009	ja	15
OAR369	Gute sheep	2008	ja	14
OAR385	Gute sheep	2007	ja	14
OAR386	Gute sheep	2007	ja	14
OAR387	Gute sheep	2007	ja	12
OAR388	Gute sheep	2007	ja	14
OAR398	Gute sheep	2012	ja	15
OAR399	Gute sheep	2006	ja	16
OAR400	Gute sheep	2007	ja	13
OAR401	Gute sheep	2006	ja	18
OAR402	Gute sheep	2012	ja	14
OAR403	Gute sheep	2012	ja	15
OAR404	Gute sheep	2012	ja	14
OAR405	Gute sheep	2011	ja	14
OAR406	Gute sheep	2010	ja	17
OAR407	Gute sheep	2009	ja	15
OAR408	Gute sheep	2011	ja	15
OAR409	Gute sheep	2012	ja	14
OAR410	Gute sheep	2002	ja	13
OAR411	Gute sheep	2005	ja	15
OAR416	Gute sheep	2010	ja	14
OAR417	Gute sheep	2002	ja	14
OAR418	Gute sheep	2006	ja	14
OAR419	Gute sheep	2006	ja	13
OAR420	Gute sheep	2006	ja	12
OAR421	Gute sheep	2006	ja	13
OAR422	Gute sheep	2007	ja	13
OAR423	Gute sheep	2007	ja	13
OAR424	Gute sheep	2010	ja	13
OAR425	Gute sheep	2010	ja	13
OAR426	Gute sheep	2007	ja	12
OAR427	Gute sheep	2007	ja	13
OAR428	Gute sheep	2007	ja	14
OAR429	Gute sheep	2008	ja	14
OAR430	Gute sheep	2008	ja	15
OAR431	Gute sheep	2002	ja	14
OAR432	Gute sheep	2003	ja	15
OAR433	Gute sheep	2008	ja	12
OAR434	Gute sheep	2010	ja	11
OAR435	Gute sheep	2006	ja	15
OAR436	Gute sheep	2004	ja	14
OAR437	Gute sheep	2010	ja	15
OAR438	Gute sheep	2008	ja	14
OAR439	Gute sheep	2004	ja	13
OAR441	Gute sheep	2003	ja	16
OAR442	Gute sheep	2007	ja	16
OAR443	Gute sheep	2008	ja	14
OAR450	Gute sheep	2006	ja	15
OAR451	Gute sheep	2006	ja	15
OAR452	Gute sheep	2005	ja	14
OAR453	Gute sheep	2006	ja	17
OAR454	Gute sheep	2006	ja	14
OAR455	Gute sheep	2005	ja	14
OAR456	Gute sheep	2006	ja	15
OAR457	Gute sheep	2008	ja	15
OAR458	Gute sheep	2011	ja	15
OAR459	Gute sheep	2010	ja	16
OAR460	Gute sheep	2011	ja	17
OAR461	Gute sheep	2010	ja	16
OAR462	Gute sheep	2010	ja	18
OAR463	Gute sheep	2011	ja	16
OAR464	Gute sheep	2012	ja	16
OAR465	Gute sheep	2012	ja	17
OAR466	Gute sheep	2011	ja	16
OAR467	Gute sheep	2010	ja	14
OAR468	Gute sheep	2006	ja	13
OAR469	Gute sheep	2011	ja	15
OAR470	Gute sheep	2010	ja	15
OAR471	Gute sheep	2009	ja	13
OAR472	Gute sheep	2011	ja	16
OAR473	Gute sheep	2011	ja	16
OAR474	Gute sheep	2007	ja	13
OAR475	Gute sheep	2011	ja	15
				
			mean	14.23404255
			min	11
			max	18
			stdev	1.454880787
			variance	2.116678106
